# Supplementary material for: Gene expression changes in male and female rhesus macaque 60 days after irradiation
Source: PLoS One. 2021 Jul 21;16(7):e0254344. doi: 10.1371/journal.pone.0254344 (PMC8294544; doi:10.1371/journal.pone.0254344)
Supplement: S1 Table — Gene numbers and fold-changes (first number represents male and second number female fold-changes) and sexes are presented. (XLSX) [file pone.0254344.s002.xlsx]

## Sheet: 1_2_3_4_VS down fc-5
Feature ID	Experiment - Range (original values)	Experiment - IQR (original values)	Experiment - Difference (original values)	Experiment - Fold Change (original values)	EDGE test: 2 vs 1, tagwise dispersions - P-value	EDGE test: 2 vs 1, tagwise dispersions - Fold change	EDGE test: 2 vs 1, tagwise dispersions - Weighted difference	EDGE test: 2 vs 1, tagwise dispersions - FDR p-value correction	2 - 16069-0007 (GE) - Expression values	2 - 16069-0007 (GE) - Transcripts annotated	2 - 16069-0007 (GE) - Detected transcripts	2 - 16069-0007 (GE) - Exon length	2 - 16069-0007 (GE) - Unique gene reads	2 - 16069-0007 (GE) - Total gene reads	2 - 16069-0007 (GE) - Unique exon reads	2 - 16069-0007 (GE) - Total exon reads	2 - 16069-0007 (GE) - Ratio of unique to total (exon reads)	2 - 16069-0007 (GE) - Unique exon-exon reads	2 - 16069-0007 (GE) - Total exon-exon reads	2 - 16069-0007 (GE) - Unique intron reads	2 - 16069-0007 (GE) - Total intron reads	2 - 16069-0007 (GE) - Ratio of intron to total gene reads	2 - 16069-0007 (GE) - Exons	2 - 16069-0007 (GE) - RPKM	2 - 16069-0007 (GE) - Chromosome	2 - 16069-0007 (GE) - Chromosome region start	2 - 16069-0007 (GE) - Chromosome region end	2 - 16069-0008 (GE) - Expression values	2 - 16069-0008 (GE) - Transcripts annotated	2 - 16069-0008 (GE) - Detected transcripts	2 - 16069-0008 (GE) - Exon length	2 - 16069-0008 (GE) - Unique gene reads	2 - 16069-0008 (GE) - Total gene reads	2 - 16069-0008 (GE) - Unique exon reads	2 - 16069-0008 (GE) - Total exon reads	2 - 16069-0008 (GE) - Ratio of unique to total (exon reads)	2 - 16069-0008 (GE) - Unique exon-exon reads	2 - 16069-0008 (GE) - Total exon-exon reads	2 - 16069-0008 (GE) - Unique intron reads	2 - 16069-0008 (GE) - Total intron reads	2 - 16069-0008 (GE) - Ratio of intron to total gene reads	2 - 16069-0008 (GE) - Exons	2 - 16069-0008 (GE) - RPKM	2 - 16069-0008 (GE) - Chromosome	2 - 16069-0008 (GE) - Chromosome region start	2 - 16069-0008 (GE) - Chromosome region end	2 - 16069-0006 (GE) - Expression values	2 - 16069-0006 (GE) - Transcripts annotated	2 - 16069-0006 (GE) - Detected transcripts
ACTA1	163	1	-42.4	-24.5556	0.00140725	-17.4563	-2.47639e-06	1	0	1	0	1507	0	0	0	0	#NUM!	0	0	0	0	#NUM!	7	0	NC_027893	205589353	205592206	2	1	1	1507	2	2	2	2	1	1	1	0	0	0	7	0.0782764	NC_027893	205589353	205592206	1	1	1
EPX	1635	84	-347	-9.03241	0.00338556	-8.78938	-2.54621e-05	1	136	1	1	2716	146	146	136	136	1	38	38	10	10	0.0684932	13	2.76259	NC_027908	31451757	31463236	158	1	1	2716	174	174	158	158	1	44	44	16	16	0.091954	13	3.43117	NC_027908	31451757	31463236	1637	1	1
PGLYRP1	1383	27	-321.2	-7.12977	0.00322012	-6.36866	-2.1183e-05	1	19	1	1	1113	6	20	6	19	0.315789	6	6	0	1	0.05	3	0.941816	NC_027911	41396778	41401097	1390	1	1	1113	261	1407	261	1390	0.18777	261	262	0	17	0.0120824	3	73.6604	NC_027911	41396778	41401097	55	1	1
FAM167B	189	12	-37.8	-6.4	0.0254992	-5.65507	-2.50327e-06	1	2	1	1	1031	2	2	2	2	1	1	1	0	0	0	2	0.107023	NC_027893	31303493	31305485	190	1	1	1031	200	200	190	190	1	20	20	10	10	0.05	2	10.8695	NC_027893	31303493	31305485	2	1	1
DYSF	5788	282	-1151.8	-5.64061	0.00577711	-5.23138	-7.71911e-05	1	68	15	0	7141	80	139	67	68	0.985294	43	43	13	71	0.510791	60	0.52536	NC_027905	72504206	72742042	5847	15	0	7141	7182	8065	5795	5847	0.991107	3074	3074	1387	2218	0.275015	60	48.2935	NC_027905	72504206	72742042	350	15	0
LCN2	2193	183	-439.6	-4.77663	0.0160492	-4.38463	-2.93923e-05	1	27	2	2	878	31	31	27	27	1	13	13	4	4	0.129032	9	1.69659	NC_027907	10734568	10738927	2203	2	2	878	2249	2249	2203	2203	1	1187	1187	46	46	0.0204535	9	147.991	NC_027907	10734568	10738927	283	2	2
ABO	82	13	-18.8	-3.9375	0.0453748	-3.42775	-1.14156e-06	1	1	6	0	1787	6	6	1	1	1	0	0	5	5	0.833333	10	0.0308733	NC_027907	5176289	5197022	16	6	0	1787	26	26	16	16	1	0	0	10	10	0.384615	10	0.528092	NC_027907	5176289	5197022	15	6	0
PROK2	1012	124	-246.2	-3.12608	0.037423	-2.79179	-1.54434e-05	1	29	3	0	2554	51	52	29	29	1	1	1	22	23	0.442308	6	0.626447	NC_027894	70192242	70211993	1041	3	3	2554	2228	2228	1041	1041	1	58	58	1187	1187	0.532765	6	24.0405	NC_027894	70192242	70211993	111	3	3
WNK2	113	8	-28.4	-3.25397	0.0190777	-2.7011	-1.68001e-06	1	10	1	1	7879	44	45	9	10	0.9	1	1	35	35	0.777778	29	0.0700223	NC_027907	43317198	43455500	45	1	1	7879	128	138	36	45	0.8	4	4	92	93	0.673913	29	0.336865	NC_027907	43317198	43455500	18	1	1
LOC107000574	2052	20	-409	-28.2667	0.000191385	-26.7238	-2.99065e-05	0.55921	8	1	1	750	8	8	8	8	1	0	0	0	0	0	2	0.588486	NC_027902	63752866	63753734	6	1	1	750	6	6	6	6	1	0	0	0	0	0	2	0.47185	NC_027902	63752866	63753734	2057	1	1
LOC106995352	63	3	-23.8	-20.8333	0.000131064	-15.9688	-1.47537e-06	0.421251	0	2	0	1197	3	4	0	0	#NUM!	0	0	3	4	1	4	0	NC_027893	225328485	225356555	2	2	0	1197	7	12	2	2	1	0	0	5	10	0.833333	4	0.0985485	NC_027893	225328485	225356555	26	2	1
LY6D	299	4	-62.6	-20.5625	0.00103396	-18.1214	-4.51354e-06	1	2	1	1	731	2	2	2	2	1	0	0	0	0	0	3	0.150945	NC_027900	142048347	142050019	6	1	1	731	6	6	6	6	1	1	1	0	0	0	3	0.484115	NC_027900	142048347	142050019	299	1	1
SLFN11	7184	73	-1875.6	-19	3.78458e-05	-15.4935	-0.00011685	0.193029	76	2	1	3454	79	81	75	76	0.986842	5	5	4	5	0.0617284	8	1.21394	NC_027908	29304183	29335728	2435	2	2	3454	2477	2579	2338	2435	0.960164	259	259	139	144	0.0558356	8	41.5806	NC_027908	29304183	29335728	60	2	1
FZD7	103	3	-24.2	-18.2857	0.00123319	-14.7181	-1.55463e-06	1	19	1	1	3963	19	19	19	19	1	0	0	0	0	0	1	0.264507	NC_027904	83591054	83595017	2	1	1	3963	2	2	2	2	1	0	0	0	0	0	1	0.029766	NC_027904	83591054	83595017	4	1	1
LOC697829	1248	3	-239.6	-14.6136	0.00291669	-11.8103	-1.4435e-05	1	9	1	1	357	8	9	8	9	0.888889	0	0	0	0	0	1	1.39085	NC_027906	142974	143331	8	1	1	357	7	8	7	8	0.875	0	0	0	0	0	1	1.32171	NC_027906	142974	143331	8	1	1
NPTX2	245	3	-48.4	-13.1	0.00607711	-11.0394	-3.28552e-06	1	2	1	1	2682	4	4	2	2	1	0	0	2	2	0.5	5	0.0411414	NC_027895	123979614	123992509	245	1	1	2682	265	269	241	245	0.983673	23	23	24	24	0.0892193	5	5.38793	NC_027895	123979614	123992509	11	1	1
CCDC70	10	0	-4.6	-8.66667	0.00561511	-6.45013	-3.04517e-07	1	1	1	1	1172	1	1	1	1	1	0	0	0	0	0	2	0.0470739	NC_027909	31223239	31227465	6	1	1	1172	6	6	6	6	1	1	1	0	0	0	2	0.301952	NC_027909	31223239	31227465	8	1	1
NDUFA1	329	28	-139.2	-8.32632	2.04289e-05	-7.86554	-9.83515e-06	0.164151	201	1	1	404	109	217	93	201	0.462687	39	102	16	16	0.0737327	3	27.4487	NC_027913	113651577	113656703	18	1	0	404	20	38	0	18	0	0	15	20	20	0.526316	3	2.62788	NC_027913	113651577	113656703	336	1	1
C3H7orf57	28	1	-8.2	-7.83333	0.00229394	-6.65036	-5.72153e-07	1	2	3	0	2144	4	4	2	2	1	0	0	2	2	0.5	13	0.0514651	NC_027895	60732462	60759169	11	3	0	2144	27	27	11	11	1	1	1	16	16	0.592593	13	0.302609	NC_027895	60732462	60759169	28	3	0
RNASE1	105	8	-33.6	-7.72	0.0141582	-7.62114	-2.4866e-06	1	80	4	1	1217	81	81	80	80	1	2	2	1	1	0.0123457	7	3.62666	NC_027899	82032557	82034394	105	4	2	1217	109	109	105	105	1	12	12	4	4	0.0366972	7	5.08877	NC_027899	82032557	82034394	0	4	0
LOC700258	60	5	-20.4	-7.375	0.000347827	-6.70104	-1.40072e-06	0.621083	24	2	1	3355	29	29	24	24	1	1	1	5	5	0.172414	11	0.394663	NC_027901	36654192	36694539	60	2	1	3355	70	70	60	60	1	7	7	10	10	0.142857	11	1.05481	NC_027901	36654192	36694539	8	2	0
SLC22A4	97	16	-28.4	-7.17391	0.000300338	-6.08115	-1.88584e-06	0.606463	20	3	0	4731	45	46	20	20	1	1	1	25	26	0.565217	15	0.23323	NC_027898	129984040	130036791	98	3	0	4731	187	187	98	98	1	30	30	89	89	0.475936	15	1.22176	NC_027898	129984040	130036791	5	3	0
CCDC149	357	35	-101.8	-6.98824	0.000443792	-5.96614	-6.62743e-06	0.713195	11	3	0	4455	15	15	11	11	1	3	3	4	4	0.266667	14	0.136224	NC_027897	24206801	24312354	364	3	1	4455	531	531	364	364	1	93	93	167	167	0.314501	14	4.81912	NC_027897	24206801	24312354	51	3	1
IRX3	9	2	-3.4	-6.66667	0.0185586	-5.18276	-2.35506e-07	1	4	1	1	2644	4	4	4	4	1	1	1	0	0	0	4	0.0834653	NC_027912	38329727	38333227	5	1	1	2644	6	6	5	5	1	1	1	1	1	0.166667	4	0.111538	NC_027912	38329727	38333227	9	1	1
LOC694887	14	7	-9	-6.625	2.90287e-05	-5.52656	-5.98717e-07	0.186602	10	1	1	1202	2	10	2	10	0.2	0	0	0	0	0	1	0.45899	NC_027913	19154828	19156030	15	1	1	1202	6	15	6	15	0.4	0	0	0	0	0	1	0.736039	NC_027913	19154828	19156030	8	1	1
LOC100425484	97	4	-21	-6.52632	0.00533696	-5.08033	-1.22755e-06	1	7	2	2	3854	25	27	6	7	0.857143	2	2	19	20	0.740741	9	0.100206	NC_027899	68347975	68380548	7	2	2	3854	17	19	6	7	0.857143	2	2	11	12	0.631579	9	0.107127	NC_027899	68347975	68380548	4	2	1
CA13	84	2	-17	-6.3125	0.0102709	-6.22916	-1.35741e-06	1	86	1	1	3859	104	105	85	86	0.988372	9	9	19	19	0.180952	7	1.22951	NC_027900	83645343	83682272	2	1	1	3859	2	2	2	2	1	0	0	0	0	0	7	0.0305682	NC_027900	83645343	83682272	7	1	1
IRG1	19	1	-4.2	-6.25	0.0458484	-4.68236	-2.77431e-07	1	2	1	1	1768	2	2	2	2	1	0	0	0	0	0	5	0.0624101	NC_027909	58266460	58276290	19	1	1	1768	21	21	19	19	1	3	3	2	2	0.0952381	5	0.633849	NC_027909	58266460	58276290	1	1	1
NIM1K	19	1	-5.2	-6.2	0.0354555	-5.04414	-3.38538e-07	1	1	3	0	2200	2	3	1	1	1	0	0	1	2	0.666667	7	0.0250775	NC_027898	44019004	44066097	19	3	0	2200	20	21	19	19	1	3	3	1	2	0.0952381	7	0.509384	NC_027898	44019004	44066097	0	3	0
RNF207	20	9	-12.2	-6.08333	5.41144e-06	-5.15401	-8.01688e-07	0.164151	11	8	0	5779	14	14	11	11	1	1	1	3	3	0.214286	27	0.105014	NC_027893	5337820	5352626	20	8	1	5779	22	22	20	20	1	3	3	2	2	0.0909091	27	0.204123	NC_027893	5337820	5352626	11	8	0
PRG2	83	4	-17	-6	0.018534	-5.41564	-1.22584e-06	1	9	5	1	1094	9	9	9	9	1	4	4	0	0	0	12	0.453871	NC_027906	16259522	16262878	6	5	0	1094	6	6	6	6	1	5	5	0	0	0	12	0.323481	NC_027906	16259522	16262878	83	5	1
LGALS17C	1169	36	-253	-5.98031	0.0106616	-6.08139	-1.8387e-05	1	21	1	1	620	23	23	21	21	1	5	5	2	2	0.0869565	4	1.86868	NC_027911	35499482	35504714	296	1	1	620	363	363	296	296	1	71	71	67	67	0.184573	4	28.1588	NC_027911	35499482	35504714	1172	1	1
LOC100425466	18	3	-5.6	-5.66667	0.0203731	-4.91995	-4.13587e-07	1	18	2	2	1749	20	20	18	18	1	2	2	2	2	0.1	6	0.567793	NC_027911	11859259	11868396	4	2	1	1749	7	7	4	4	1	0	0	3	3	0.428571	6	0.134891	NC_027911	11859259	11868396	9	2	1
MYLPF	18	2	-5.4	-5.5	0.041581	-3.90414	-3.13419e-07	1	1	1	1	703	4	4	1	1	1	0	0	3	3	0.75	7	0.0784788	NC_027912	27973334	27976563	4	1	1	703	6	6	4	4	1	2	2	2	2	0.333333	7	0.335598	NC_027912	27973334	27976563	0	1	0
ALPL	488	47	-113.8	-5.41085	0.00161292	-5.01677	-7.55538e-06	1	30	5	0	2789	38	40	30	30	1	10	10	8	10	0.25	18	0.593445	NC_027893	20280943	20351619	492	5	1	2789	585	588	492	492	1	164	164	93	96	0.163265	18	10.4047	NC_027893	20280943	20351619	31	5	0
ADAMDEC1	70	6	-19.6	-5.26087	0.0067623	-4.80228	-1.32662e-06	1	5	1	1	2340	5	5	5	5	1	2	2	0	0	0	14	0.117886	NC_027900	24411308	24432494	70	1	1	2340	72	72	70	70	1	22	22	2	2	0.0277778	14	1.7644	NC_027900	24411308	24432494	29	1	1
LOC106995411	12	1	-4.2	-5.2	0.0361902	-4.22393	-2.90137e-07	1	10	1	1	1578	10	10	10	10	1	2	2	0	0	0	8	0.349623	NC_027914	7517892	7537265	12	1	1	1578	12	12	12	12	1	1	1	0	0	0	8	0.448527	NC_027914	7517892	7537265	0	1	0
PIWIL2	13	2	-4.2	-5.2	0.0205059	-4.09482	-2.70317e-07	1	3	4	1	5639	6	6	3	3	1	2	2	3	3	0.5	28	0.0293513	NC_027900	22175772	22265040	6	4	1	5639	6	6	6	6	1	3	3	0	0	0	28	0.0627572	NC_027900	22175772	22265040	3	4	0
LOC698713	540	38	-156.2	-5.19892	0.000700769	-4.44577	-9.33912e-06	0.866286	60	1	1	681	43	63	40	60	0.666667	0	6	3	3	0.047619	2	4.86084	NC_027909	61735685	61736688	23	1	1	681	15	24	14	23	0.608696	0	4	1	1	0.0416667	2	1.99203	NC_027909	61735685	61736688	97	1	1
LOC107000754	3043	20	-600.4	-16.9681	0.00594186	-7.0925	-2.06263e-05	0.558413	33	1	1	2103	37	37	33	33	1	2	2	4	4	0.108108	4	0.673953	NC_027903	10021680	10036861	3053	1	1	2103	3257	3267	3053	3053	1	157	157	204	214	0.0655035	4	48.063	NC_027903	10021680	10036861	32	1	1
CYP2A23	79	1	-15.4	-16.4	0.0300626	-9.12502	-6.77694e-07	1	0	1	0	1485	2	2	0	0	#NUM!	0	0	2	2	1	9	0	NC_027911	36767423	36775104	1	1	1	1485	1	1	1	1	1	0	0	0	0	0	9	0.0222944	NC_027911	36767423	36775104	1	1	1
NAPSA	24190	158	-6757	-10.8902	3.43743e-05	-7.33613	-0.000318023	0.0424933	9964	1	1	1811	12061	12065	9964	9964	1	4824	4824	2097	2101	0.17414	9	236.304	NC_027911	45687063	45722489	1152	1	1	1811	1454	1460	1152	1152	1	548	548	302	308	0.210959	9	21.0599	NC_027911	45687063	45722489	768	1	1
LOC718347	188	3	-44.6	-10.6957	0.00128832	-6.59689	-1.97995e-06	0.258141	23	1	1	889	23	28	18	23	0.782609	6	8	5	5	0.178571	5	1.11117	NC_027906	64062363	64066910	21	1	1	889	23	26	18	21	0.857143	6	6	5	5	0.192308	5	0.782061	NC_027906	64062363	64066910	8	1	1
KCTD15	70	2	-15	-10.375	0.0252188	-5.39021	-5.56632e-07	1	1	1	1	3758	1	1	1	1	1	0	0	0	0	0	6	0.0114287	NC_027911	29767628	29784778	70	1	1	3758	79	84	70	70	1	6	6	9	14	0.166667	6	0.616686	NC_027911	29767628	29784778	7	1	1
STYXL1	71	7	-23.8	-10.1538	7.41549e-05	-7.0728	-1.20362e-06	0.0625934	22	10	1	1428	64	65	22	22	1	8	8	42	43	0.661538	20	0.661682	NC_027895	41256954	41317495	10	10	0	1428	31	31	10	10	1	7	7	21	21	0.677419	20	0.231843	NC_027895	41256954	41317495	4	10	0
PON3	81	25	-50	-9.62069	0.00270679	-5.49207	-2.2974e-06	0.374996	76	2	1	1843	157	157	76	76	1	24	24	81	81	0.515924	11	1.7711	NC_027895	120717426	120748344	79	2	1	1843	186	186	79	79	1	22	22	107	107	0.575269	11	1.41914	NC_027895	120717426	120748344	26	2	0
ACSM4	36	1	-8.4	-9.4	0.0128978	-6.81431	-4.8099e-07	0.816337	36	6	2	3995	85	128	25	36	0.694444	11	11	60	92	0.71875	21	0.387026	NC_027903	7618301	7652143	0	6	0	3995	25	29	0	0	#NUM!	0	0	25	29	1	21	0	NC_027903	7618301	7652143	8	6	0
AIRE	52	11	-21.8	-8.26667	0.000493898	-6.23084	-1.20067e-06	0.164829	53	3	2	2541	89	89	53	53	1	26	26	36	36	0.404494	18	0.895831	NC_027895	2428124	2441439	13	3	0	2541	24	24	13	13	1	6	6	11	11	0.458333	18	0.16938	NC_027895	2428124	2441439	1	3	0
COL6A1	38	2	-9.4	-7.71429	0.0127304	-4.84472	-3.93554e-07	0.815077	1	1	1	4087	3	3	1	1	1	0	0	2	2	0.666667	35	0.0105087	NC_027895	766506	788899	38	1	1	4087	40	40	38	38	1	13	13	2	2	0.05	35	0.307824	NC_027895	766506	788899	10	1	1
LOC713027	19	1	-5.2	-7.5	0.0184383	-4.8894	-2.52085e-07	0.960493	9	1	1	3541	8	10	7	9	0.777778	2	2	1	1	0.1	10	0.109162	NC_027893	104535121	104545286	0	1	0	3541	1	1	0	0	#NUM!	0	0	1	1	1	10	0	NC_027893	104535121	104545286	1	1	0
LRP2	14	2	-4.8	-7	0.0143803	-4.69508	-2.35322e-07	0.853006	2	1	1	15087	7	7	2	2	1	1	1	5	5	0.714286	79	0.00569353	NC_027904	56100028	56315333	3	1	1	15087	6	6	3	3	1	1	1	3	3	0.5	79	0.00658326	NC_027904	56100028	56315333	9	1	1
CHI3L1	217	89	-117	-6.85	1.9075e-05	-5.18349	-6.8267e-06	0.0310535	146	1	1	1797	209	209	146	146	1	37	37	63	63	0.301435	10	3.48947	NC_027893	163451072	163458900	44	1	1	1797	69	69	44	44	1	9	9	25	25	0.362319	10	0.810639	NC_027893	163451072	163458900	158	1	1
LOC706971	15	6	-7	-6.83333	0.0043987	-4.56121	-3.47265e-07	0.470668	15	1	1	543	24	24	15	15	1	5	5	9	9	0.375	4	1.18644	NC_027906	97978966	97990936	7	1	1	543	9	9	7	7	1	0	0	2	2	0.222222	4	0.426797	NC_027906	97978966	97990936	8	1	1
CHD5	94	9	-25.6	-6.81818	0.00650173	-5.10813	-1.28074e-06	0.587	14	3	0	9726	15	15	14	14	1	4	4	1	1	0.0666667	44	0.0618228	NC_027893	5224359	5305426	7	3	0	9726	18	18	7	7	1	2	2	11	11	0.611111	44	0.023828	NC_027893	5224359	5305426	2	3	0
LOC107000079	21	10	-11.6	-6.8	7.5951e-05	-4.58709	-5.56905e-07	0.0625934	16	1	1	6089	18	18	16	16	1	2	2	2	2	0.111111	4	0.112857	NC_027901	26969462	26980475	22	1	1	6089	30	30	22	22	1	0	0	8	8	0.266667	4	0.119619	NC_027901	26969462	26980475	12	1	1
CACNA1B	278	31	-73	-6.70312	0.00236945	-5.6952	-4.58515e-06	0.358565	24	6	0	8468	58	61	24	24	1	13	13	34	37	0.606557	43	0.121727	NC_027907	88075	258884	60	6	0	8468	124	125	60	60	1	24	24	64	65	0.52	43	0.234581	NC_027907	88075	258884	14	6	0
TLE6	32	4	-11.2	-6.6	0.00324311	-4.80356	-5.57673e-07	0.418622	32	1	1	2024	44	44	32	32	1	18	18	12	12	0.272727	17	0.679038	NC_027911	2914158	2931147	9	1	1	2024	13	14	9	9	1	8	8	4	5	0.357143	17	0.147216	NC_027911	2914158	2931147	5	1	1
RYR2	51	15	-26.8	-6.58333	5.78201e-06	-4.59171	-1.28731e-06	0.0177032	46	13	0	16429	81	85	46	46	1	15	15	35	39	0.458824	111	0.120255	NC_027893	213408787	214208736	54	13	0	16429	115	126	54	54	1	24	24	61	72	0.571429	111	0.108819	NC_027893	213408787	214208736	30	13	0
ALX3	10	3	-4.4	-6.5	0.0209591	-4.11127	-2.04322e-07	1	6	1	1	1833	11	11	6	6	1	0	0	5	5	0.454545	4	0.140587	NC_027893	111083087	111093671	7	1	1	1833	17	17	7	7	1	0	0	10	10	0.588235	4	0.126432	NC_027893	111083087	111093671	3	1	1
NHLH1	16	1	-5	-6	0.0447678	-3.55733	-2.13115e-07	1	1	1	1	2561	10	10	1	1	1	0	0	9	9	0.9	2	0.0167705	NC_027893	135098217	135103954	16	1	1	2561	38	38	16	16	1	1	1	22	22	0.578947	2	0.206839	NC_027893	135098217	135103954	6	1	1
LOC106994405	27	9	-16	-6	0.000167281	-4.40309	-8.25331e-07	0.0981533	23	4	3	2808	54	55	23	23	1	6	6	31	32	0.581818	14	0.351792	NC_027909	95404207	95419931	27	4	4	2808	102	102	27	27	1	3	3	75	75	0.735294	14	0.318339	NC_027909	95404207	95419931	12	4	3
KCNC3	456	18	-172.2	-5.97688	0.000570399	-4.52749	-8.44111e-06	0.174602	430	1	1	5086	767	767	430	430	1	0	0	337	337	0.439374	4	3.63117	NC_027911	45663362	45682393	56	1	1	5086	115	115	56	56	1	2	2	59	59	0.513043	4	0.364531	NC_027911	45663362	45682393	52	1	1
CALML3	91	7	-31.6	-5.9375	0.0261775	-4.3928	-1.78711e-06	1	81	1	1	2298	81	81	81	81	1	0	0	0	0	0	1	1.51387	NC_027901	5388695	5390993	3	1	1	2298	3	3	3	3	1	0	0	0	0	0	1	0.0432209	NC_027901	5388695	5390993	93	1	1
CLTCL1	147	63	-83.4	-5.73864	3.11432e-06	-4.07835	-4.067e-06	0.0125122	159	5	1	6249	312	313	159	159	1	54	54	153	154	0.492013	39	1.0928	NC_027902	60884265	60999323	79	5	1	6249	160	165	79	79	1	31	31	81	86	0.521212	39	0.418542	NC_027902	60884265	60999323	93	5	2
LOC100426497	39	3	-13.2	-5.71429	0.00894663	-3.62468	-5.97868e-07	0.676597	19	1	1	3267	20	20	19	19	1	0	0	1	1	0.05	5	0.249781	NC_027906	97963501	97972291	11	1	1	3267	14	14	11	11	1	0	0	3	3	0.214286	5	0.111472	NC_027906	97963501	97972291	5	1	1
LOC707089	7	1	-2.8	-5.66667	0.0444784	-3.6237	-1.33095e-07	1	0	1	0	2497	0	0	0	0	#NUM!	0	0	0	0	#NUM!	2	0	NC_027898	98684275	98686824	7	1	1	2497	7	7	7	7	1	0	0	0	0	0	2	0.0928116	NC_027898	98684275	98686824	7	1	1
ULBP3	65	4	-16.6	-5.61111	0.0260719	-3.07136	-6.26704e-07	1	5	1	1	1129	34	38	5	5	1	2	2	29	33	0.868421	5	0.190209	NC_027896	116248196	116254805	66	1	1	1129	172	177	66	66	1	17	17	106	111	0.627119	5	1.93541	NC_027896	116248196	116254805	11	1	1
HSD17B13	16	1	-4.6	-5.6	0.0353567	-3.45145	-1.95962e-07	1	2	1	1	2529	3	3	2	2	1	0	0	1	1	0.333333	7	0.0339653	NC_027897	85649515	85669216	16	1	1	2529	25	25	16	16	1	2	2	9	9	0.36	7	0.209457	NC_027897	85649515	85669216	1	1	1
PLEKHH2	76	1	-15.4	-5.52941	0.0375001	-4.04939	-8.29071e-07	1	78	2	1	6993	118	123	78	78	1	18	18	40	45	0.365854	31	0.479056	NC_027905	44318096	44489585	4	2	0	6993	20	30	4	4	1	0	0	16	26	0.866667	31	0.0189374	NC_027905	44318096	44489585	3	2	0
TBX18	10	1	-3.6	-5.5	0.0182077	-3.79738	-1.82784e-07	0.956234	10	1	1	5879	14	15	10	10	1	0	0	4	5	0.333333	8	0.0730552	NC_027896	82901482	82933410	2	1	1	5879	3	3	2	2	1	0	0	1	1	0.333333	8	0.0112629	NC_027896	82901482	82933410	4	1	1
LOC106994401	13	1	-5.4	-5.5	0.0115688	-3.63939	-2.50719e-07	0.785708	2	1	1	5442	2	2	2	2	1	0	0	0	0	0	1	0.0157843	NC_027909	94223811	94229253	8	1	1	5442	8	8	8	8	1	0	0	0	0	0	1	0.0486692	NC_027909	94223811	94229253	9	1	1
NR2E1	16	5	-6.2	-5.42857	0.00787116	-4.02884	-3.23415e-07	0.640473	9	1	1	2285	13	13	9	9	1	4	4	4	4	0.307692	9	0.169165	NC_027896	159730003	159752172	0	1	0	2285	5	5	0	0	#NUM!	0	0	5	5	1	9	0	NC_027896	159730003	159752172	8	1	1
SEMA6D	130	18	-42.4	-5.41667	0.001461	-4.11702	-2.27347e-06	0.272682	134	14	0	10931	155	155	134	134	1	14	14	21	21	0.135484	33	0.526502	NC_027899	24030801	24086997	23	14	0	10931	34	34	23	23	1	4	4	11	11	0.323529	33	0.0696612	NC_027899	24030801	24086997	49	14	1
GPRIN2	31	5	-11.4	-5.38462	0.00192035	-3.59369	-5.194e-07	0.311727	15	2	0	4007	15	15	15	15	1	1	1	0	0	0	4	0.160778	NC_027901	44390865	44400157	31	2	0	4007	36	36	31	31	1	1	1	5	5	0.138889	4	0.256133	NC_027901	44390865	44400157	8	2	0
IL5	13	2	-5.2	-5.33333	0.0211406	-3.39444	-2.30085e-07	1	4	1	1	3736	13	13	4	4	1	0	0	9	9	0.692308	4	0.0459841	NC_027898	130223237	130239751	13	1	1	3736	33	33	13	13	1	6	6	20	20	0.606061	4	0.115202	NC_027898	130223237	130239751	3	1	1
MMP8	100	15	-31.8	-5.2973	0.0326364	-3.15679	-1.45222e-06	1	102	2	0	2981	115	115	102	102	1	21	21	13	13	0.113043	11	1.46958	NC_027906	95626144	95639055	46	2	0	2981	47	47	46	46	1	8	8	1	1	0.0212766	11	0.51088	NC_027906	95626144	95639055	24	2	0
HP	8	2	-3.4	-5.25	0.0344413	-3.60553	-1.72816e-07	1	8	1	1	1191	5	8	5	8	0.625	5	7	0	0	0	5	0.288492	NC_027912	56706013	56710959	0	1	0	1191	0	0	0	0	#NUM!	0	0	0	0	#NUM!	5	0	NC_027912	56706013	56710959	2	1	1
COL1A2	14	1	-3.4	-5.25	0.0496075	-3.50778	-1.60049e-07	1	3	1	1	5069	3	3	3	3	1	3	3	0	0	0	52	0.0254187	NC_027895	119752169	119788876	1	1	1	5069	1	1	1	1	1	0	0	0	0	0	52	0.00653132	NC_027895	119752169	119788876	1	1	1
ENTPD3	734	127	-315.8	-5.17725	0.000238888	-4.04379	-1.64209e-05	0.112913	674	4	1	3589	797	801	674	674	1	124	124	123	127	0.158552	17	8.06569	NC_027894	102263523	102306109	61	4	0	3589	75	75	61	61	1	13	13	14	14	0.186667	17	0.562703	NC_027894	102263523	102306109	188	4	1
LRRC66	10	3	-5	-5.16667	0.00797626	-3.50014	-2.37473e-07	0.642519	4	1	1	4705	7	7	4	4	1	0	0	3	3	0.428571	4	0.0365137	NC_027897	82744816	82776402	7	1	1	4705	18	19	7	7	1	0	0	11	12	0.631579	4	0.0492563	NC_027897	82744816	82776402	8	1	1
GJB3	15	4	-6.6	-5.125	0.00931682	-3.38059	-2.97913e-07	0.690457	3	1	1	2163	3	3	3	3	1	0	0	0	0	0	2	0.0595689	NC_027893	33927868	33932990	15	1	1	2163	15	15	15	15	1	0	0	0	0	0	2	0.229592	NC_027893	33927868	33932990	6	1	1
LOC715218	26	3	-7.4	-5.11111	0.0245085	-3.96729	-4.1341e-07	1	4	1	1	703	4	4	4	4	1	0	0	0	0	0	1	0.244377	NC_027906	122751981	122752684	8	1	1	703	8	8	8	8	1	0	0	0	0	0	1	0.376754	NC_027906	122751981	122752684	26	1	1
FBP2	9	5	-5.6	-5	0.00776264	-3.4894	-2.77896e-07	0.638086	7	2	1	1702	7	7	7	7	1	2	2	0	0	0	10	0.176642	NC_027907	108366897	108404703	8	2	0	1702	18	18	8	8	1	3	3	10	10	0.555556	10	0.155616	NC_027907	108366897	108404703	5	2	1
[truncated: 165 more columns]

## Sheet:  
	Supplemental table 1 Majewski et al.
	#	Gene	Fold-change	Gender	TaqMan Assay
	1	HBG2	25.0 / 50.0	males / females	Hs00361131_g1
	2	IFI27	10.0 / 25.0	males / females	Hs00271467_m1
	3	CXCL10	7.1 / 9.1	males / females	Hs00171042_m1
	4	PLA1A	5.0 / 5.0	males / females	Hs01056915_m1
	5	SECTM1	5.3 / 8.3	males / females	Hs00356334_m1
	6	HPGD	18	males	Hs00960586_g1
	7	IL1RL1	11.6944	males	Hs00249384_m1
	8	TUSC5	11.6667	males	Hs00542659_m1
	9	KLHDC7B	41.2	females	Hs00536653_s1
	10	RSAD2	28.7623	females	Hs00369813_m1
	11	IFIT1	26.1806	females	Hs01675197_m1
	12	NAPSA	24.7943	females	Hs00362192_m1
	13	TRPV1	24.1154	females	Hs00218912_m1
	14	ADAMDEC1	23.2333	females	Hs00936068_m1
	15	FZD10	0.05 / 0.04	males / females	Hs00273077_s1
	16	ARHGEF16	0.06 / 0.08	males / females	Hs00205394_m1
	17	KNDC1	0.07 / 0.15	males / females	Hs00287000_m1
	18	GCNT4	0.08 / 0.11	males / females	Hs00275464_s1
	19	GAL3ST4	0.08 / 0.11	males / females	Hs00430693_m1
	20	EDAR	0.08 / 0.14	males / females	Hs00223468_m1
	21	CD248	0.08 / 0.12	males / females	Hs00535586_s1
	22	NOG	0.09 / 0.08	males / females	Hs00271352_s1
	23	SIAH3	0.09 / 0.09	males / females	Hs01635854_s1
	24	GPR4	0.0485437	males	Hs00947870_m1
	25	LRRN1	0.0558189	males	Hs00535605_s1
	26	MYO1B	0.0564516	males	Hs00362654_m1
	27	RIPK4	0.0816327	males	Hs01062501_m1
	28	PLCH2	0.0821918	males	Hs00206116_m1
	29	PRRT1	0.0869565	males	Hs00229059_m1
	30	HTRA1	0.0737463	females	Hs01016151_m1
	31	RP1L1	0.0833333	females	Hs00698865_m1
	32	AK4	0.0857143	females	Hs03405743_g1
	33	FAM19A5	0.0882353	females	Hs00395354_m1
	34	SYT14	0.097561	females	Hs00542044_m1
	35	KLHL4	0.1	females	Hs00219594_m1
	36	CADM2	0.103896	females	Hs01549516_m1
	37	LINGO2	0.121212	females	Hs01102041_s1
