# Supplementary material for: Gene expression changes in male and female rhesus macaque 60 days after irradiation
Source: PLoS One. 2021 Jul 21;16(7):e0254344. doi: 10.1371/journal.pone.0254344 (PMC8294544; doi:10.1371/journal.pone.0254344)
Supplement: S2 Table — Data is sorted by successful inter-species validation (14/41), no inter-species validation (23/41) and inverse inter-species validation (4/41). Successfully validated time points are shown in bold. (XLSX) [file pone.0254344.s003.xlsx]

## Sheet: merged
	Supplemental table 2 Majewski et al.
					Baboon				Macaca mulatta
					microarray				NGS
			Gene Symbol		7	28	75-106		60
			Baboon candidate genes checked in MacMul
	Inter-species validation 14/41		SERF1A			2.635	2.62845		2.32576
			TMEM50B		2.88697	2.39503			1.76559
			FXN		2.59588	2.6899			1.65116
			COQ5		2.66403	2.16715			1.59677
			RFESD			2.72342	2.07108		1.57718
			CACNB3		3.47101	3.24265			1.5549
			CTNNAL1			2.67577	2.24177		1.54444
			TUBB1			0.482512	0.338109		0.583634
			SERPINE2			0.399318	0.388216		0.649511
			MacMul candidate genes checked in Baboon
			GAL3ST4		0.709605	0.523445	0.492471		0.0819672
			GCNT4		0.630391	0.494128	0.602613		0.075188
			NOG		0.639501	0.411422	0.694759		0.0877193
			CD248		0.695692	0.949518	0.821337		0.0833333
			FAM19A5		0.848443	0.579345	0.759255		0.0884956
			Baboon candidate genes checked in MacMul
	No inter-species validation 23/41		ACBD7		0.348306	0.292657	0.19163		1
			CERCAM		0.449052	0.417412	0.334614		0.916667
			SYNDIG1		0.274476	0.343653			1.02941
			ZNRF3		0.392362	0.416435			0.846154
			CA2		4.686	2.97948			1.44615
			TGM6		3.10292	2.1904			1
			SLC8A1		2.79868	2.53028			1.3127
			KLHL35		2.74447	2.64151			1
			SLC7A14		2.67405	2.22146			1
			SEC14L2		2.63081	2.13285			0.737143
			RIBC2		2.48308	2.48151			0.666667
			DCLRE1A		2.33175	2.59006			1.43854
			HNRNPC			3.70745	3.82107		1.20552
			SELPLG			0.340533	0.48645		1.06231
			ESAM			0.48256	0.445876		0.81753
			ZNF713			0.498001	0.354046		1.19565
			TP53TG3		3.96642	2.71207
			C17orf74		0.326651	0.312247	0.263723
			HIST1H2BF			2.29102	2.1151
			LOC284454			0.475867	0.300549
			MacMul candidate genes checked in Baboon
			EDAR		0.85239	0.78308	0.892217		0.0826446
			LRRN1		1.53255	0.909694	0.885756		0.0558659
			SYT14						0.0970874
			Baboon candidate genes checked in MacMul
	Inverse regulation 4/41		IDS		0.402931	0.476927	0.49739		1.80172
			FCRL6		0.333962	0.414148			2.7963
			VSTM1		0.18923	0.286072	0.206267		3.0101
			MacMul candidate genes checked in Baboon
			HBG1/2		1.22113	0.934669	0.651303		25
