# Supplementary material for: Gene expression changes in male and female rhesus macaque 60 days after irradiation
Source: PLoS One. 2021 Jul 21;16(7):e0254344. doi: 10.1371/journal.pone.0254344 (PMC8294544; doi:10.1371/journal.pone.0254344)
Supplement: S3 Table — A summary of the currently known function is given. Results for a Pubmed search (http://www.pubmed.gov) for “gene name” + “radiation” are given. (XLSX) [file pone.0254344.s004.xlsx]

## Sheet: Tabelle1
	Supplemental table 3 Majewski et al.
	Gene	Hs-Number		Alias	Function	Genecards Summary		References with Link to Radiation
								Reference	Pubmed ID	Keywords from reference
	CD248	Hs00535586_s1		Endosialin	C-type lectin transmembrane receptor; cell–cell adhesion; host defence	"Associated with Vascular Cancer and Adult Fibrosarcoma. Gene Ontology (GO) related to calcium ion binding and extracellular matrix binding. Paralog: CD93."
	EDAR	Hs00223468_m1		Ectodysplasin A receptor	Cell surface receptor; development of ectodermal tissues; related of the TNF receptor superfamily	"Associated with Ectodermal Dysplasia 10A, Hypohidrotic/Hair/Nail Type, Autosomal Dominant and Ectodermal Dysplasia 10B, Hypohidrotic/Hair/Tooth Type, Autosomal Recessive. Related pathways: TNF Superfamily - Human Ligand-Receptor Interactions and their Associated Functions and PEDF Induced Signaling. GO: related to transmembrane signaling receptor activity. Paralog: TNFRSF19."		Hill et al PLoS One 2014	25409170	salivary gland growth; head and neck cancer
	FAM19A5	Hs00395354_m1		TAFA Chemokine Like Family Member 5; family with sequence similarity 19 member A5, C-C motif chemokine like	Small secreted protein; Brain-specific chemokine or neurokine; regulators of immune and nervous cells	"Member of the TAFA family that encode small secreted proteins. Distantly related to MIP-1alpha (CC-chemokine family). Expressed in brain (brain-specific chemokines or neurokines)"
	GAL3ST4	Hs00430693_m1		Galactose-3-O-Sulfotransferase 4	Sulfonation of galactose residues in O-linked glycoproteins	"Associated with Fanconi Anemia, Complementation Group G and Scoliosis. Related pathways are Cytochrome P450 . GO: related to galactosylceramide sulfotransferase activity and proteoglycan sulfotransferase activity. Paralog: AL3ST2.
	GCNT4	Hs00275464_s1		Glucosaminyl (N-Acetyl) Transferase 4	Mediator of mucin core structure synthesis, branching and oligomerization	"Associated with Mast Cell Neoplasm. Related pathways are Mucin type O-glycan biosynthesis and Metabolism of proteins. GO: acetylglucosaminyltransferase activity and N-acetyllactosaminide beta-1,6-N-acetylglucosaminyltransferase activity. Paralog: GCNT3."
	HBG2/HBG1	Hs00361131_g1		δ-Globin	Part of hemoglobin	"HBG1: Associated with Fetal Hemoglobin Quantitative Trait Locus 1 and Hereditary Persistence Of Fetal Hemoglobin-Sickle Cell Disease Syndrome. HBG2: Associated with Cyanosis, Transient Neonatal and Fetal Hemoglobin Quantitative Trait Locus 1 . Related: p70S6K Signaling and IL-2 Pathway. GO: related to iron ion binding and oxygen binding. Paralog: ENSG00000284931."		Nie et al Dose Response 2019	30833875	mRNA expression; microarray analysis; radiation therapy; radiological toxicity
	LRRN1	Hs00535605_s1		Leucine-rich repeat neuronal protein 1	Transmembrane protein; nerve development and regeneration	"Associated Corneal Dystrophy, Posterior Polymorphous, 1 and Autism Spectrum Disorder. Paralog: LRRN3."
	NOG	Hs00271352_s1		Noggin	Development of nerve tissue, muscles, and bones. Inhibitor of several bone morphogenetic proteins (BMPs)	"Associated with Tarsal-Carpal Coalition Syndrome and Brachydactyly, Type B2. Related pathways: Signaling by GPCR and Signaling by BMP. GO: related to protein homodimerization activity and cytokine binding."
	SYT14	Hs00542044_m1			Membrane trafficking in synaptic transmission	"Associated with: Spinocerebellar Ataxia, Autosomal Recessive 11 and Spinocerebellar Ataxia 11. GO: related to calcium ion binding and protein heterodimerization activity. Paralog: SYT16."
